# Supplementary material for: The Oscillatory Profile Induced by the Anxiogenic Drug FG-7142 in the Amygdala–Hippocampal Network Is Reversed by Infralimbic Deep Brain Stimulation: Relevance for Mood Disorders
Source: Biomedicines. 2021 Jul 6;9(7):783. doi: 10.3390/biomedicines9070783 (PMC8301458; doi:10.3390/biomedicines9070783)
Supplement: Supplementary file 1 [file biomedicines-09-00783-s001.zip]

Archive with 20 entries (19 files):
- __MACOSX/._Biomedicines supplemental
- __MACOSX/Biomedicines supplemental/
- __MACOSX/Biomedicines supplemental/._.DS_Store
- __MACOSX/Biomedicines supplemental/._Figure S1.pdf
- __MACOSX/Biomedicines supplemental/._Figure S2.pdf
- __MACOSX/Biomedicines supplemental/._SupplTable S1.docx
- __MACOSX/Biomedicines supplemental/._SupplTable S2.docx
- __MACOSX/Biomedicines supplemental/._SupplTable S3.docx
- __MACOSX/Biomedicines supplemental/._SupplTable S4.docx
- __MACOSX/Biomedicines supplemental/._SupplTable S5.docx
- __MACOSX/Biomedicines supplemental/._SupplTable S6.docx
- Biomedicines supplemental/.DS_Store
- Biomedicines supplemental/Figure S1.pdf
- Biomedicines supplemental/Figure S2.pdf
- Biomedicines supplemental/SupplTable S1.pdf
- Biomedicines supplemental/SupplTable S2.pdf
- Biomedicines supplemental/SupplTable S3.pdf
- Biomedicines supplemental/SupplTable S4.pdf
- Biomedicines supplemental/SupplTable S5.pdf
- Biomedicines supplemental/SupplTable S6.pdf
